# Supplementary material for: Towards Metabolic Organic Radical Contrast Agents (mORCAs) for Magnetic Resonance Imaging
Source: Molecules. 2025 Apr 2;30(7):1581. doi: 10.3390/molecules30071581 (PMC11990138; doi:10.3390/molecules30071581)
Supplement: Supplementary file 1 [file molecules-30-01581-s001.zip]

Archive with 1 entries (1 files):
- molecules-3530071-supplementary.pdf
